# Supplementary material for: Ewing Sarcoma-Derived Extracellular Vesicles Impair Dendritic Cell Maturation and Function
Source: Cells. 2021 Aug 13;10(8):2081. doi: 10.3390/cells10082081 (PMC8391167; doi:10.3390/cells10082081)
Supplement: Supplementary file 1 [file cells-10-02081-s001.zip]

Archive with 3 entries (3 files):
- cells-1308164-SI.pdf
- Supplementary Table 1_CD14_expression.hg38.xlsx
- Supplementary Table 2_Gene List M1, M2 macrophages, DCs.xlsx
